# Supplementary material for: Ultra-Endurance Participation and Acute Kidney Injury: A Narrative Review
Source: Int J Environ Res Public Health. 2022 Dec 15;19(24):16887. doi: 10.3390/ijerph192416887 (PMC9779673; doi:10.3390/ijerph192416887)
Supplement: Supplementary file 1 [file ijerph-19-16887-s001.zip]

Archive with 1 entries (1 files):
- ijerph-1995754-supplementary.pdf
